# Supplementary material for: An Evaluation of the Impact of a Multicomponent Stop Smoking Intervention in an Irish Prison
Source: Int J Environ Res Public Health. 2021 Nov 15;18(22):11981. doi: 10.3390/ijerph182211981 (PMC8624287; doi:10.3390/ijerph182211981)
Supplement: Supplementary file 1 [file ijerph-18-11981-s001.zip]

Archive with 1 entries (1 files):
- ijerph-1431283-supplementary.pdf
